# Supplementary material for: Using machine learning to simultaneously quantify multiple cognitive components of episodic memory
Source: Nat Commun. 2025 Mar 24;16:2856. doi: 10.1038/s41467-025-58265-9 (PMC11933255; doi:10.1038/s41467-025-58265-9)
Supplement: Supplementary file 4 — Source Data [file 41467_2025_58265_MOESM4_ESM.xlsx]

## Sheet: Figure 2
Balanced_Accuracy	Classification		Balanced_Accuracy	Classification		Balanced_Accuracy	Classification			Balanced_Accuracy	Classification		SEX
80.7692	Unidimensional		70.3974	Control2		79.8077	Multidimensional			88.9459	Control1		M
75.5882	Unidimensional		71.1176	Control2		73.8235	Multidimensional			63.1157	Control1		F
52.5	Unidimensional		53.1475	Control2		55.3279	Multidimensional			50.5475	Control1		F
56.8966	Unidimensional		58.2069	Control2		67.2414	Multidimensional			64.5026	Control1		M
84.0102	Unidimensional		77.4569	Control2		91.6244	Multidimensional			91.4375	Control1		F
75.5682	Unidimensional		74.5568	Control2		90.0568	Multidimensional			79.6906	Control1		M
84.153	Unidimensional		83.3388	Control2		93.4426	Multidimensional			89.6667	Control1		F
61.7647	Unidimensional		63.6667	Control2		66.1765	Multidimensional			64.4795	Control1		F
54.0323	Unidimensional		59.0968	Control2		69.3548	Multidimensional			64.0498	Control1		F
90.7407	Unidimensional		88.6667	Control2		99.0741	Multidimensional			96.8261	Control1		F
69.0476	Unidimensional		64.8571	Control2		83.0357	Multidimensional			78.4692	Control1		M
68.3616	Unidimensional		70.1638	Control2		87.0056	Multidimensional			79.935	Control1		M
68.0147	Unidimensional		58.3971	Control2		71.3235	Multidimensional			65.8186	Control1		M
72.1774	Unidimensional		69.1311	Control2		74.1803	Multidimensional			71.5939	Control1		F
62.5926	Unidimensional		67.7407	Control2		73.7037	Multidimensional			64.7003	Control1		F
72.9282	Unidimensional		67.9945	Control2		81.768	Multidimensional			78.3904	Control1		F
72.0779	Unidimensional		77.8442	Control2		85.7143	Multidimensional			68.2706	Control1		F
76.4881	Unidimensional		77.3571	Control2		84.2262	Multidimensional			78.119	Control1		F
50	Unidimensional		45.1928	Control2		63.253	Multidimensional			54.4775	Control1		M
66.3462	Unidimensional		64.6282	Control2		79.4872	Multidimensional			75.19	Control1		F
75	Unidimensional		71.4253	Control2		81.6092	Multidimensional			75.1888	Control1		F
65.0641	Unidimensional		68.7949	Control2		79.8077	Multidimensional			71.9593	Control1		M
49.6732	Unidimensional		63.6667	Control2		72.8758	Multidimensional			69.2425	Control1		F
71.5232	Unidimensional		69.5166	Control2		81.1258	Multidimensional			77.7866	Control1		M
79.8942	Unidimensional		73.7196	Control2		94.1799	Multidimensional			95.7778	Control1		F
75.8929	Unidimensional		64.2619	Control2		75	Multidimensional			83.5812	Control1		F
89.5522	Unidimensional		84.3134	Control2		99.005	Multidimensional			89	Control1		F
51.5625	Unidimensional		56.7656	Control2		65.2344	Multidimensional			57.2597	Control1		F
67.5	Unidimensional		67.8075	Control2		71.7391	Multidimensional			76.4472	Control1		M
59.1912	Unidimensional		56.9265	Control2		70.9559	Multidimensional			60.4918	Control1		F
75.419	Unidimensional		84.1508	Control2		95.2514	Multidimensional			87.3153	Control1		F
76.4045	Unidimensional		76.2135	Control2		89.8876	Multidimensional			81.608	Control1		M
53.3058	Unidimensional		62.2893	Control2		65.7025	Multidimensional			60.301	Control1		F
70.1863	Unidimensional		70.2919	Control2		80.1242	Multidimensional			64.5839	Control1		M
96.2085	Unidimensional		89.891	Control2		98.8152	Multidimensional			93	Control1		M
71.4765	Unidimensional		71.8322	Control2		76.8456	Multidimensional			59.4856	Control1		M
84.8101	Unidimensional		77.3797	Control2		92.4051	Multidimensional			78.3046	Control1		M
72.7011	Unidimensional		74.5862	Control2		90.2299	Multidimensional			81.641	Control1		M
64.5062	Unidimensional		60.8889	Control2		75.0123	Multidimensional			70.6235	Control1		M
90.9574	Unidimensional		79.7128	Control2		97.8723	Multidimensional			93	Control1		M
85.3591	Unidimensional		69.0994	Control2		91.0166	Multidimensional			95.3333	Control1		M
94.4444	Unidimensional		88.4352	Control2		98.6111	Multidimensional			90.7273	Control1		F
81.686	Unidimensional		77.2326	Control2		88.3721	Multidimensional			80.9034	Control1		F

## Sheet: Figure 3
Balanced_Accuracy	Classification		Balanced_Accuracy	Classification		Balanced_Accuracy	Classification		Balanced_Accuracy	Classification			SEX
80.7692	0 external task		73.6795	1 external task		77.8462	2 external tasks		79.8077	3 external tasks			M
75.5882	0 external task		69.8824	1 external task		74	2 external tasks		75	3 external tasks			F
52.5	0 external task		56.7869	1 external task		58.4262	2 external tasks		60.6557	3 external tasks			F
56.8966	0 external task		61.931	1 external task		64.5172	2 external tasks		63.7931	3 external tasks			M
84.0102	0 external task		87.3249	1 external task		88.8477	2 external tasks		91.8782	3 external tasks			F
75.5682	0 external task		81.1023	1 external task		85.6477	2 external tasks		87.7841	3 external tasks			M
84.153	0 external task		89.1639	1 external task		92.1694	2 external tasks		93.1694	3 external tasks			F
61.7647	0 external task		60.7647	1 external task		65.1765	2 external tasks		70.098	3 external tasks			F
54.0323	0 external task		58.6774	1 external task		63.9194	2 external tasks		66.9355	3 external tasks			F
90.7407	0 external task		98.3056	1 external task		97.3796	2 external tasks		99.0741	3 external tasks			F
69.0476	0 external task		77.2738	1 external task		77.869	2 external tasks		83.0357	3 external tasks			M
68.3616	0 external task		81.2034	1 external task		83.4633	2 external tasks		88.1356	3 external tasks			M
68.0147	0 external task		68.4853	1 external task		68.8529	2 external tasks		70.2206	3 external tasks			M
72.1774	0 external task		75.6393	1 external task		74	2 external tasks		74.1803	3 external tasks			F
62.5926	0 external task		67.1481	1 external task		71.2222	2 external tasks		71.4815	3 external tasks			F
72.9282	0 external task		73.3094	1 external task		75.7956	2 external tasks		81.2155	3 external tasks			F
72.0779	0 external task		82.7662	1 external task		85.039	2 external tasks		86.3636	3 external tasks			F
76.4881	0 external task		82.631	1 external task		82.3333	2 external tasks		84.5238	3 external tasks			F
50	0 external task		57.4337	1 external task		67.6747	2 external tasks		64.4578	3 external tasks			M
66.3462	0 external task		71.4359	1 external task		79.1282	2 external tasks		79.8077	3 external tasks			F
75	0 external task		74.5747	1 external task		79.1724	2 external tasks		82.7586	3 external tasks			F
65.0641	0 external task		75.9231	1 external task		76.8846	2 external tasks		79.1667	3 external tasks			M
49.6732	0 external task		67.6275	1 external task		68.281	2 external tasks		70.2614	3 external tasks			F
71.5232	0 external task		77.4768	1 external task		75.8212	2 external tasks		79.8013	3 external tasks			M
79.8942	0 external task		88.6825	1 external task		92.3862	2 external tasks		93.3862	3 external tasks			F
75.8929	0 external task		74	1 external task		75.1905	2 external tasks		76.7857	3 external tasks			F
89.5522	0 external task		97.7562	1 external task		98.005	2 external tasks		98.7562	3 external tasks			F
51.5625	0 external task		55.6406	1 external task		61.8906	2 external tasks		64.0625	3 external tasks			F
67.5	0 external task		69.8075	1 external task		68.8758	2 external tasks		73.2919	3 external tasks			M
59.1912	0 external task		69.5882	1 external task		77.3088	2 external tasks		72.4265	3 external tasks			F
75.419	0 external task		93.9721	1 external task		94.8101	2 external tasks		94.9721	3 external tasks			F
76.4045	0 external task		83.8315	1 external task		87.764	2 external tasks		89.3258	3 external tasks			M
53.3058	0 external task		62.2231	1 external task		64.2893	2 external tasks		65.2893	3 external tasks			F
70.1863	0 external task		79.4348	1 external task		77.5714	2 external tasks		79.5031	3 external tasks			M
96.2085	0 external task		96.8673	1 external task		97.5782	2 external tasks		98.8152	3 external tasks			M
71.4765	0 external task		79.5369	1 external task		78.1946	2 external tasks		78.8591	3 external tasks			M
84.8101	0 external task		88.8734	1 external task		90.7722	2 external tasks		92.4051	3 external tasks			M
72.7011	0 external task		84.3448	1 external task		88.0805	2 external tasks		89.6552	3 external tasks			M
64.5062	0 external task		72.1481	1 external task		74.6173	2 external tasks		79.321	3 external tasks			M
90.9574	0 external task		91.5532	1 external task		94.4787	2 external tasks		97.6064	3 external tasks			M
85.3591	0 external task		81.0442	1 external task		82.9779	2 external tasks		86.7403	3 external tasks			M
94.4444	0 external task		95.9907	1 external task		97.6111	2 external tasks		98.6111	3 external tasks			F
81.686	0 external task		81.8488	1 external task		87.6628	2 external tasks		88.3721	3 external tasks			F

## Sheet: Figure 4
Average Evidence score across participants for each mini-block
Mini-block	Perception - high	Sustained attention - high	Selective attention - high		Perception - low	Sustained attention - low	Selective attention - low
1	0.722716	0.714956	0.709049		0.397787	0.390478	0.417048
2	0.687525	0.693205	0.696926		0.377596	0.390831	0.406334
3	0.645478	0.674899	0.66179		0.344469	0.381959	0.396216
4	0.6603	0.668468	0.665147		0.36158	0.40844	0.41466
5	0.644876	0.652607	0.654226		0.34978	0.391515	0.402288
6	0.63373	0.633704	0.64772		0.345066	0.368378	0.386387
7	0.634607	0.63418	0.653266		0.342133	0.356699	0.382924
8	0.640152	0.64584	0.653375		0.360759	0.361399	0.391551
9	0.653825	0.673883	0.667162		0.364684	0.349165	0.359954
10	0.624251	0.619784	0.629232		0.323619	0.32478	0.336347
11	0.593964	0.610356	0.617287		0.291833	0.332855	0.345175
12	0.632517	0.652401	0.644988		0.319279	0.353279	0.363912
13	0.587051	0.614767	0.616501		0.327031	0.372597	0.351036
14	0.614911	0.617583	0.62048		0.323825	0.348762	0.351611
15	0.626522	0.629079	0.623467		0.337843	0.344934	0.360897
16	0.67301	0.660066	0.661764		0.344616	0.353991	0.349462

## Sheet: Figure 5
A
Per_evidence_mean	Per_evidence_err	Sus_att_evidence_mean	Sus_att_evidence_err	Sel_att_evidence_mean	Sel_att_evidence_err	Memory_condition	Time
0.4889	0.0046	0.5104	0.0044	0.5193	0.0051	Event after a hit	0-500
0.4698	0.0045	0.4802	0.0052	0.5069	0.0049	Event after a miss	0-500
0.5023	0.0042	0.518	0.0044	0.5246	0.0042	Event after a hit	500-1000
0.4853	0.0044	0.4942	0.005	0.5041	0.0042	Event after a miss	500-1000
0.4964	0.0046	0.5124	0.0042	0.5175	0.0049	Event after a hit	1000-1500
0.4875	0.005	0.4976	0.0059	0.5029	0.0041	Event after a miss	1000-1500
B
Per_evidence_mean	Per_evidence_err	Sus_att_evidence_mean	Sus_att_evidence_err	Sel_att_evidence_mean	Sel_att_evidence_err	Memory_condition	Time
0.4901	0.0039	0.5122	0.005	0.5259	0.0048	Event before a hit	0-500
0.4893	0.0055	0.4959	0.0053	0.5003	0.0056	Event before a miss	0-500
0.5029	0.0042	0.5173	0.0044	0.5272	0.0044	Event before a hit	500-1000
0.5005	0.005	0.5106	0.0051	0.5152	0.0046	Event before a miss	500-1000
0.5024	0.0045	0.5134	0.004	0.5163	0.0048	Event before a hit	1000-1500
0.4849	0.0055	0.5028	0.0057	0.5066	0.0053	Event before a miss	1000-1500

## Sheet: Figure S5
A & B					C & D
Number of features the wrapper was given	Balanced Accuracy	Running time			Number of features the wrapper selects	Balanced Accuracy	Running time
8	67.01	0.616667			5	82.0995	2.85
20	74.12	1.33333			10	83.399	6.31667
32	79.24	2.11667			25	84.401	16
44	82.83	2.93333			50	85.603	29.6167
56	83.51	3.86667			100	85.017	60.3167
68	84.07	4.5
80	84.51	5.21667
92	84.86	6.16667

## Sheet: Figure S6
Number of features selected	Unidimensional	Multidimensional
5	74.7816	82.0995
10	75.4849	83.3989
25	76.5699	84.4013
50	77.6303	85.6022
150	76.4273	84.5116

## Sheet: Figure S9
Average CSP weights for transferring a source to the encoding data
Channel name	Perception	Sustained attention	Selective attention
'Fp1'	-0.00836934	0.00710798	0.0161412
'Fz'	-0.00499872	0.014709	0.00362014
'F3'	0.00305181	-0.00169502	-0.0135341
'F7'	0.0031849	-0.00127204	-0.00575211
'FT9'	-0.00231185	0.00104827	-0.00135236
'FC5'	-0.0046621	-0.000582029	0.00671343
'FC1'	0.00480382	-0.0079759	-0.00181794
'C3'	-0.00603721	-0.00206614	-0.00260248
'T7'	0.010446	0.00218441	0.00128911
'TP9'	-0.00377649	-2.66619e-05	0.00643145
'CP5'	0.00127883	-0.00337946	-0.0139739
'CP1'	0.0106311	-0.00484974	0.00520003
'Pz'	-0.00538749	0.00142434	0.00124493
'P3'	-0.00078918	-0.00455174	-0.00265643
'P7'	0.00713373	-0.00241163	-0.000740529
'O1'	-0.0111982	0.00769692	0.00654634
'Oz'	0.00195446	-0.0146667	0.00585511
'O2'	-0.00397017	-0.00730959	0.00551143
'P4'	0.00462766	0.0149604	0.00176825
'P8'	-0.010168	-0.0083178	-0.000676529
'TP10'	-0.00116574	0.00171041	0.00551522
'CP6'	0.00949894	0.00235138	-0.00567633
'CP2'	-0.0133732	-0.00838828	-0.00699035
'C4'	0.00894179	-0.0197113	0.00220577
'T8'	0.00299887	-0.0025329	0.00755463
'FT10'	0.00462069	0.00935276	-0.00921456
'FC6'	0.00395443	-0.000349177	-0.0123409
'FC2'	-0.00302264	0.0144082	0.00153987
'F4'	0.00211665	0.00104163	-0.00183021
'F8'	-0.00378041	0.00231427	0.00455333
'Fp2'	0.00961359	-0.0015526	-0.00211762

## Sheet: Figure S10
A										B						C
	Subject m - Evidence scores										Subject m - Regression weights
Time window midpoint	Perception - hits	Sustained attention - hits	Selective attention - hits		Perception - misses	Sustained attention - misses	Selective attention - misses			Time window midpoint	Perception	Sustained attention	Selective attention				Mean evidence scores across all 43 participants
100	0.665761	0.404874	0.581862		0.593562	0.368044	0.536944			100	0.251689	0.235751	0.221208			Time window midpoint	Perception - hits	Sustained attention - hits	Selective attention - hits		Perception - misses	Sustained attention - misses	Selective attention - misses
200	0.552927	0.469854	0.554707		0.454878	0.394038	0.467512			200	0.301545	0.13491	0.165381			100	0.624393	0.619827	0.633441		0.408271	0.387438	0.432636
300	0.525502	0.488767	0.608448		0.387082	0.423867	0.426386			300	0.324036	0.191247	0.266776			200	0.617004	0.619695	0.639842		0.435309	0.430833	0.427939
400	0.495174	0.409459	0.507811		0.467281	0.369382	0.401559			400	0.296416	0.191016	0.201276			300	0.593447	0.620734	0.634008		0.412009	0.432154	0.442002
500	0.521018	0.449772	0.513895		0.412749	0.240424	0.463422			500	0.18568	0.43665	0.163844			400	0.606978	0.635388	0.643415		0.413105	0.448843	0.450966
600	0.618126	0.47294	0.515631		0.425818	0.270149	0.441066			600	0.362329	0.254813	0.0185053			500	0.619	0.624739	0.637553		0.416287	0.423467	0.437007
700	0.591795	0.583303	0.590591		0.440032	0.426474	0.498407			700	0.286318	0.26486	0.189291			600	0.612887	0.630414	0.640684		0.440379	0.435584	0.449712
800	0.602013	0.566696	0.480292		0.476112	0.523877	0.390825			800	0.295457	0.183408	0.242359			700	0.621251	0.643062	0.632796		0.45208	0.450632	0.45208
900	0.629574	0.586644	0.633022		0.579955	0.529758	0.510254			900	0.216351	0.154589	0.210938			800	0.622217	0.627413	0.640426		0.458779	0.439746	0.464919
1000	0.653902	0.527589	0.63638		0.553161	0.378612	0.570517			1000	0.287754	0.2475	0.246453			900	0.595572	0.627491	0.642419		0.422986	0.449566	0.448646
1100	0.664017	0.478176	0.532607		0.559666	0.413225	0.38413			1100	0.325507	0.21936	0.253569			1000	0.610539	0.619316	0.621445		0.444007	0.423914	0.436399
1200	0.618482	0.489941	0.663921		0.528611	0.426063	0.552228			1200	0.29458	0.162099	0.23468			1100	0.60838	0.620266	0.625055		0.45826	0.437952	0.440422
1300	0.581801	0.56938	0.448055		0.487983	0.472505	0.345999			1300	0.273409	0.201364	0.200049			1200	0.606646	0.620398	0.621926		0.415222	0.42367	0.438271
1400	0.510104	0.456311	0.542882		0.428957	0.313148	0.469009			1400	0.279375	0.254564	0.160886			1300	0.617151	0.628435	0.629947		0.427469	0.453421	0.4372
																1400	0.602147	0.607708	0.613484		0.420597	0.407365	0.407989
	Subject n - Evidence scores										Subject n - Regression weights						Associated 95% confidence interval
Time window midpoint	Perception - hits	Sustained attention - hits	Selective attention - hits		Perception - misses	Sustained attention - misses	Selective attention - misses			Time window midpoint	Perception	Sustained attention	Selective attention				Perception - hits	Sustained attention - hits	Selective attention - hits		Perception - misses	Sustained attention - misses	Selective attention - misses
100	0.541358	0.840123	0.410149		0.401346	0.713364	0.378896			100	0.222945	0.471006	0.0714002			100	0.0329671	0.0302122	0.0278068		0.0397973	0.0346079	0.0347936
200	0.366353	0.603683	0.395152		0.377018	0.533059	0.39097			200	-0.0367061	0.142084	0.0281372			200	0.035131	0.0288459	0.0315756		0.0374209	0.0281223	0.0347863
300	0.389377	0.667219	0.442371		0.308723	0.548951	0.38996			300	0.168932	0.324067	0.0885904			300	0.0351901	0.0278918	0.0301411		0.0310418	0.0325918	0.0351986
400	0.419802	0.78792	0.412523		0.36498	0.68428	0.382359			400	0.117567	0.406959	-0.0118976			400	0.0339087	0.0291054	0.0319514		0.0339231	0.0307269	0.0293204
500	0.367278	0.724425	0.451468		0.299903	0.660002	0.308067			500	0.114317	0.13532	0.30287			500	0.0315265	0.0302243	0.027227		0.0298033	0.0391679	0.031642
600	0.404611	0.751589	0.465292		0.324264	0.687452	0.344798			600	0.18407	0.21933	0.264951			600	0.0298274	0.0298399	0.028491		0.0258909	0.0287005	0.0331095
700	0.460018	0.728273	0.336637		0.387948	0.629522	0.265442			700	0.0902124	0.302217	0.289133			700	0.0317726	0.0256415	0.0260846		0.0342487	0.0406295	0.0391679
800	0.520569	0.701284	0.427989		0.440024	0.524739	0.307702			800	0.130834	0.312996	0.222982			800	0.0320472	0.0266433	0.0272055		0.0315737	0.0310542	0.0312783
900	0.40104	0.64366	0.530648		0.339139	0.492224	0.466859			900	0.16842	0.286608	0.186083			900	0.0313034	0.0276581	0.025956		0.0357731	0.0319233	0.03436
1000	0.555608	0.750434	0.569904		0.453443	0.645061	0.500969			1000	0.117494	0.419552	0.10669			1000	0.031443	0.0267309	0.0276272		0.0348673	0.0331649	0.0363154
1100	0.415527	0.689873	0.408864		0.313118	0.599581	0.335723			1100	0.182532	0.330928	0.15772			1100	0.0355028	0.0262318	0.0294892		0.0302528	0.0302965	0.034892
1200	0.317483	0.672179	0.531059		0.293852	0.518429	0.404766			1200	0.0844772	0.251994	0.196567			1200	0.0320926	0.0266453	0.0268661		0.0398571	0.0328164	0.0363068
1300	0.355741	0.624939	0.373762		0.334423	0.575135	0.332109			1300	0.0413804	0.193621	0.13912			1300	0.0327291	0.0225137	0.0286242		0.0382593	0.0338889	0.0400638
1400	0.416426	0.730214	0.350442		0.434356	0.600553	0.235789			1400	-0.0319709	0.316959	0.295671			1400	0.0336483	0.031068	0.0321932		0.0409124	0.0357626	0.0355007

## Sheet: Figure S12A
A																B - color attended													B - scene attended
Balanced_Accuracy	Classification		Balanced_Accuracy	Classification		Balanced_Accuracy	Classification		Balanced_Accuracy	Classification			SEX			Balanced_Accuracy	Classification		Balanced_Accuracy	Classification		Balanced_Accuracy	Classification		Balanced_Accuracy	Classification			Balanced_Accuracy	Classification		Balanced_Accuracy	Classification		Balanced_Accuracy	Classification		Balanced_Accuracy	Classification
80.1383	0 external task		83.3083	1 external task		82.6877	2 external tasks		85.1383	3 external tasks			M			69.6429	0 external task		85.7143	1 external task		92.8571	2 external tasks		86.6071	3 external tasks			86.1111	0 external task		96.2963	1 external task		97.2222	2 external tasks		94.4444	3 external tasks
89.1156	0 external task		96.619	1 external task		92.8571	2 external tasks		100	3 external tasks			F			94.5675	0 external task		95.8333	1 external task		99.3671	2 external tasks		100	3 external tasks			98.5294	0 external task		100	1 external task		100	2 external tasks		100	3 external tasks
89.0071	0 external task		94.789	1 external task		97.9167	2 external tasks		95.3014	3 external tasks			F			95.9184	0 external task		97.9592	1 external task		100	2 external tasks		100	3 external tasks			98.8889	0 external task		95.0427	1 external task		96.1538	2 external tasks		100	3 external tasks
69.0476	0 external task		69.4762	1 external task		69.7619	2 external tasks		74.0476	3 external tasks			M			60.2102	0 external task		73.8739	1 external task		82.0571	2 external tasks		86.1862	3 external tasks			66.6667	0 external task		70.2652	1 external task		64.0152	2 external tasks		60.0379	3 external tasks
50.1974	0 external task		56.8782	1 external task		58.0595	2 external tasks		58.3049	3 external tasks			F			38.8284	0 external task		58.4059	1 external task		67.3345	2 external tasks		71.3197	3 external tasks			46.7505	0 external task		64.2977	1 external task		65.5765	2 external tasks		67.0231	3 external tasks
56.9956	0 external task		61.2236	1 external task		60.3604	2 external tasks		63.3975	3 external tasks			M			66.9279	0 external task		73.8506	1 external task		70.3762	2 external tasks		69.7231	3 external tasks			59.7561	0 external task		58.5366	1 external task		57.3171	2 external tasks		57.3171	3 external tasks
89.4169	0 external task		93.2308	1 external task		91.9851	2 external tasks		98.0769	3 external tasks			F			97.3684	0 external task		97.3684	1 external task		94.7368	2 external tasks		97.3684	3 external tasks			98.75	0 external task		100	1 external task		100	2 external tasks		100	3 external tasks
80.8333	0 external task		90.6667	1 external task		94.4444	2 external tasks		97.2222	3 external tasks			F			100	0 external task		100	1 external task		100	2 external tasks		100	3 external tasks			98.4848	0 external task		98.4848	1 external task		100	2 external tasks		100	3 external tasks
77.4226	0 external task		78.6204	1 external task		84.1658	2 external tasks		86.7799	3 external tasks			F			81.825	0 external task		93.5897	1 external task		92.8356	2 external tasks		97.0588	3 external tasks			91.8269	0 external task		95.9135	1 external task		95.9135	2 external tasks		93.75	3 external tasks
49.569	0 external task		47.3621	1 external task		51.2241	2 external tasks		56.8793	3 external tasks			F			43.2524	0 external task		66.0256	1 external task		53.9474	2 external tasks		58.6707	3 external tasks			44.4915	0 external task		54.3962	1 external task		64.4951	2 external tasks		66.5784	3 external tasks
49.4738	0 external task		53.9566	1 external task		57.2038	2 external tasks		65.3534	3 external tasks			M			44.5299	0 external task		59.3162	1 external task		64.2735	2 external tasks		71.7949	3 external tasks			48.8636	0 external task		56.25	1 external task		59.3182	2 external tasks		63.1818	3 external tasks
92.5524	0 external task		95.6667	1 external task		100	2 external tasks		100	3 external tasks			M			84.7436	0 external task		90.8974	1 external task		93.6752	2 external tasks		93.6752	3 external tasks			98.7179	0 external task		99.359	1 external task		100	2 external tasks		100	3 external tasks
80.0113	0 external task		85.1486	1 external task		93.2995	2 external tasks		89.5833	3 external tasks			M			84.3396	0 external task		98.1132	1 external task		98.1132	2 external tasks		98.1132	3 external tasks			89.532	0 external task		98.2759	1 external task		99.1379	2 external tasks		95.5665	3 external tasks
71.79	0 external task		74.1807	1 external task		76.1618	2 external tasks		77.969	3 external tasks			F			65	0 external task		75.4545	1 external task		82.7273	2 external tasks		84.0909	3 external tasks			61.7949	0 external task		79.4872	1 external task		80.7692	2 external tasks		96.6667	3 external tasks
57	0 external task		62.3333	1 external task		68.3333	2 external tasks		73.8333	3 external tasks			F			45.5592	0 external task		53.125	1 external task		62.5822	2 external tasks		69.9013	3 external tasks			47.973	0 external task		61.4382	1 external task		59.2181	2 external tasks		70.4151	3 external tasks
40.1762	0 external task		57.2114	1 external task		54.7154	2 external tasks		55.1084	3 external tasks			F			60.1111	0 external task		58.5556	1 external task		58.5556	2 external tasks		60.8889	3 external tasks			53.1757	0 external task		68.6824	1 external task		72.5338	2 external tasks		71.5878	3 external tasks
51.4286	0 external task		61.0238	1 external task		62.619	2 external tasks		69.7619	3 external tasks			F			53.7523	0 external task		67.5422	1 external task		62.4765	2 external tasks		63.8211	3 external tasks			42.4138	0 external task		71.6475	1 external task		71.6475	2 external tasks		72.2605	3 external tasks
78.4722	0 external task		82.3333	1 external task		93.75	2 external tasks		93.75	3 external tasks			F			82.6484	0 external task		81.9635	1 external task		90.2968	2 external tasks		95.8333	3 external tasks			98.5915	0 external task		83.3333	1 external task		95.8333	2 external tasks		95.8333	3 external tasks
85.5403	0 external task		88.5127	1 external task		88.9301	2 external tasks		86.6525	3 external tasks			M			86.3799	0 external task		87.276	1 external task		87.276	2 external tasks		92.8315	3 external tasks			78.5714	0 external task		92.8571	1 external task		100	2 external tasks		100	3 external tasks
38.7917	0 external task		55.875	1 external task		55.5417	2 external tasks		54.25	3 external tasks			F			56.103	0 external task		55.0392	1 external task		57.6708	2 external tasks		73.8242	3 external tasks			55.9524	0 external task		52.381	1 external task		73.2143	2 external tasks		80.9524	3 external tasks
52.3327	0 external task		58.3509	1 external task		65.1521	2 external tasks		66.3016	3 external tasks			F			52.7829	0 external task		53.3395	1 external task		59.2532	2 external tasks		73.0983	3 external tasks			51.733	0 external task		52.9525	1 external task		61.9705	2 external tasks		54.3646	3 external tasks
45.4545	0 external task		56.7922	1 external task		56.4935	2 external tasks		51.9481	3 external tasks			M			56.3747	0 external task		52.9656	1 external task		67.0177	2 external tasks		68.3204	3 external tasks			47.2222	0 external task		65.404	1 external task		70.7071	2 external tasks		75.3788	3 external tasks
87.1074	0 external task		94.0138	1 external task		98.3333	2 external tasks		94.5868	3 external tasks			F			89.0283	0 external task		96.5992	1 external task		100	2 external tasks		100	3 external tasks			98.2143	0 external task		99.1071	1 external task		100	2 external tasks		100	3 external tasks
60.1322	0 external task		62.3824	1 external task		63.9318	2 external tasks		65.3287	3 external tasks			M			69.7917	0 external task		72.338	1 external task		79.9769	2 external tasks		73.3796	3 external tasks			50.218	0 external task		66.9331	1 external task		72.3837	2 external tasks		71.1846	3 external tasks
94.8758	0 external task		94.8075	1 external task		100	2 external tasks		100	3 external tasks			F			100	0 external task		100	1 external task		100	2 external tasks		100	3 external tasks			87.4467	0 external task		100	1 external task		100	2 external tasks		100	3 external tasks
42.2086	0 external task		56.7914	1 external task		54.2849	2 external tasks		60.2648	3 external tasks			F			50.4053	0 external task		64.4377	1 external task		76.5198	2 external tasks		75.3293	3 external tasks			54.527	0 external task		66.0811	1 external task		67.4324	2 external tasks		72.6351	3 external tasks
53.3185	0 external task		59.2976	1 external task		59.7768	2 external tasks		64.1964	3 external tasks			F			45.3333	0 external task		50.8889	1 external task		63.2222	2 external tasks		70.7778	3 external tasks			61.1586	0 external task		63.1194	1 external task		69.9109	2 external tasks		68.7166	3 external tasks
78.4579	0 external task		83.229	1 external task		90.6308	2 external tasks		85.6308	3 external tasks			F			75.8333	0 external task		95.8333	1 external task		92.5	2 external tasks		92.5	3 external tasks			94.6809	0 external task		98.9362	1 external task		100	2 external tasks		98.9362	3 external tasks
67.6931	0 external task		75.5762	1 external task		76.9795	2 external tasks		78.5924	3 external tasks			M			79.6131	0 external task		89.0377	1 external task		85.119	2 external tasks		89.8313	3 external tasks			78.7367	0 external task		87.8978	1 external task		88.7175	2 external tasks		86.5959	3 external tasks
87.1736	0 external task		93.319	1 external task		97.6182	2 external tasks		97.6182	3 external tasks			F			88.8545	0 external task		98.2456	1 external task		99.1228	2 external tasks		100	3 external tasks			96.1538	0 external task		100	1 external task		100	2 external tasks		100	3 external tasks
55.0884	0 external task		49.5682	1 external task		62.3106	2 external tasks		60.0631	3 external tasks			F			57.0415	0 external task		62.4873	1 external task		69.6302	2 external tasks		74.0122	3 external tasks			54.0698	0 external task		74.1658	1 external task		61.7543	2 external tasks		69.6663	3 external tasks
52.6323	0 external task		58.2166	1 external task		71.0655	2 external tasks		68.5798	3 external tasks			M			31.8878	0 external task		75.3711	1 external task		68.6688	2 external tasks		70.5937	3 external tasks			68.5606	0 external task		73.8636	1 external task		76.1364	2 external tasks		71.2121	3 external tasks
57.5029	0 external task		57.4463	1 external task		60.7901	2 external tasks		68.013	3 external tasks			F			44.0092	0 external task		52.5922	1 external task		69.4124	2 external tasks		73.1567	3 external tasks			69.3333	0 external task		69.8788	1 external task		75.3939	2 external tasks		80.4242	3 external tasks
91.2046	0 external task		95.3836	1 external task		99.6094	2 external tasks		96.7742	3 external tasks			M			92.8261	0 external task		96.7754	1 external task		100	2 external tasks		97.5	3 external tasks			94.0678	0 external task		99.1525	1 external task		100	2 external tasks		100	3 external tasks
93.8701	0 external task		93.7175	1 external task		96.6667	2 external tasks		98.3333	3 external tasks			M			95.7201	0 external task		96.819	1 external task		96.819	2 external tasks		97.3684	3 external tasks			100	0 external task		100	1 external task		100	2 external tasks		100	3 external tasks
83.9995	0 external task		87.5319	1 external task		87.8788	2 external tasks		85.9326	3 external tasks			M			93.1917	0 external task		90.2505	1 external task		94.1176	2 external tasks		88.2353	3 external tasks			89.7177	0 external task		92.1371	1 external task		85.0806	2 external tasks		96.0685	3 external tasks
42.5966	0 external task		63.5653	1 external task		60.1099	2 external tasks		71.1692	3 external tasks			M			34.8837	0 external task		65.1163	1 external task		67.4419	2 external tasks		62.7907	3 external tasks			50.7576	0 external task		53.5354	1 external task		59.596	2 external tasks		65.0253	3 external tasks
48.1546	0 external task		55.3691	1 external task		56.7955	2 external tasks		59.1073	3 external tasks			M			44.6802	0 external task		74.6221	1 external task		75.7849	2 external tasks		69.9709	3 external tasks			57.6923	0 external task		59.9359	1 external task		56.7308	2 external tasks		63.4615	3 external tasks
99.6296	0 external task		99	1 external task		97.8261	2 external tasks		97.8261	3 external tasks			M			99.3333	0 external task		100	1 external task		96.1538	2 external tasks		100	3 external tasks			98.3333	0 external task		100	1 external task		100	2 external tasks		100	3 external tasks
95.9135	0 external task		95.875	1 external task		100	2 external tasks		99.6795	3 external tasks			M			98.0263	0 external task		96.5103	1 external task		93.4783	2 external tasks		95.6522	3 external tasks			98.125	0 external task		100	1 external task		100	2 external tasks		100	3 external tasks
73.5978	0 external task		78.8222	1 external task		83.5385	2 external tasks		81.6005	3 external tasks			M			85.2836	0 external task		81.7612	1 external task		93.7612	2 external tasks		94	3 external tasks			74.3176	0 external task		89.5782	1 external task		88.7717	2 external tasks		84.9256	3 external tasks
56.1835	0 external task		59.3611	1 external task		61.9048	2 external tasks		65.7378	3 external tasks			F			45.9683	0 external task		55.1619	1 external task		54.3691	2 external tasks		60.9312	3 external tasks			65.4221	0 external task		75.0469	1 external task		69.7186	2 external tasks		72.7955	3 external tasks
51.0494	0 external task		53.321	1 external task		58.2716	2 external tasks		67.3457	3 external tasks			F			40.9112	0 external task		47.6032	1 external task		62.2924	2 external tasks		67.1096	3 external tasks			37.4003	0 external task		65.2926	1 external task		70.6117	2 external tasks		70.0465	3 external tasks

## Sheet: Figure S13
Balanced_Accuracy	Classification		Balanced_Accuracy	Classification		Balanced_Accuracy	Classification		Balanced_Accuracy	Classification			SEX
67.2056	0 external task		66.8746	1 external task		74.0784	2 external tasks		71.9302	3 external tasks			M
74.7013	0 external task		78.399	1 external task		82.1449	2 external tasks		83.4715	3 external tasks			F
64.6027	0 external task		68.3295	1 external task		72.4297	2 external tasks		71.3703	3 external tasks			F
72.7619	0 external task		74.7476	1 external task		80.5048	2 external tasks		78.3238	3 external tasks			M
62.7103	0 external task		69.5604	1 external task		74.1391	2 external tasks		74.2061	3 external tasks			F
63.915	0 external task		70.1283	1 external task		76.589	2 external tasks		79.0541	3 external tasks			M
67.0959	0 external task		68.4211	1 external task		73.659	2 external tasks		76.0452	3 external tasks			F
62.5136	0 external task		76.3128	1 external task		77.5539	2 external tasks		78.7144	3 external tasks			F
70.4762	0 external task		73.5063	1 external task		76.4566	2 external tasks		78.0911	3 external tasks			F
60.0077	0 external task		75.6768	1 external task		77.6783	2 external tasks		78.6401	3 external tasks			F
65.5067	0 external task		68.3168	1 external task		72.0946	2 external tasks		71.1269	3 external tasks			M
61.4255	0 external task		68.2096	1 external task		68.8596	2 external tasks		70.8458	3 external tasks			M
66.6196	0 external task		70.7497	1 external task		73.4602	2 external tasks		72.5846	3 external tasks			M
66.4683	0 external task		75.0382	1 external task		73.1198	2 external tasks		76.9078	3 external tasks			F
68.8013	0 external task		67.7547	1 external task		71.4748	2 external tasks		71.217	3 external tasks			F
59.9582	0 external task		70.9812	1 external task		77.6728	2 external tasks		76.8889	3 external tasks			F
62.0927	0 external task		71.5539	1 external task		77.1038	2 external tasks		75.6266	3 external tasks			F
63.3083	0 external task		70.8156	1 external task		73.6897	2 external tasks		75.4315	3 external tasks			F
70.7143	0 external task		76.7122	1 external task		77.3122	2 external tasks		77.8466	3 external tasks			M
72.115	0 external task		76.9396	1 external task		80.6292	2 external tasks		79.961	3 external tasks			F
61.8487	0 external task		70.2416	1 external task		79.5391	2 external tasks		79.0546	3 external tasks			F
69.112	0 external task		70.9138	1 external task		69.5189	2 external tasks		72.8443	3 external tasks			M
75.1958	0 external task		75.8881	1 external task		79.1939	2 external tasks		83.2794	3 external tasks			F
66.5162	0 external task		71.5082	1 external task		77.6711	2 external tasks		76.6806	3 external tasks			M
79.2076	0 external task		83.9895	1 external task		86.4241	2 external tasks		86.6161	3 external tasks			F
57.5838	0 external task		70.472	1 external task		71.8545	2 external tasks		73.1968	3 external tasks			F
64.8821	0 external task		66.6591	1 external task		73.1913	2 external tasks		73.8625	3 external tasks			F
68.6745	0 external task		74.9513	1 external task		79.4791	2 external tasks		82.0468	3 external tasks			F
69.8925	0 external task		70.7747	1 external task		75.152	2 external tasks		75.3377	3 external tasks			M
73.4541	0 external task		75.5717	1 external task		76.2441	2 external tasks		78.4944	3 external tasks			F
64.0079	0 external task		73.518	1 external task		72.4025	2 external tasks		71.8025	3 external tasks			F
59.5588	0 external task		71.145	1 external task		78.5727	2 external tasks		77.5	3 external tasks			M
66.6722	0 external task		73.1462	1 external task		78.7681	2 external tasks		78.3175	3 external tasks			F
71.9889	0 external task		76.952	1 external task		77.8044	2 external tasks		78.6022	3 external tasks			M
62.6052	0 external task		67.5101	1 external task		78.1515	2 external tasks		74.3537	3 external tasks			M
69.3175	0 external task		78.2003	1 external task		78.6509	2 external tasks		79.3329	3 external tasks			M
69.2351	0 external task		73.9614	1 external task		72.3391	2 external tasks		72.1739	3 external tasks			M
63.1782	0 external task		71.4651	1 external task		75.1355	2 external tasks		74.5866	3 external tasks			M
76.2452	0 external task		75.7037	1 external task		80.123	2 external tasks		79.1796	3 external tasks			M
63.8617	0 external task		71.5904	1 external task		72.2068	2 external tasks		70.61	3 external tasks			M
62.2115	0 external task		71.25	1 external task		71.9462	2 external tasks		70.9615	3 external tasks			M
80.3692	0 external task		83.3606	1 external task		84.388	2 external tasks		82.9014	3 external tasks			F
55.6271	0 external task		70.3897	1 external task		73.5869	2 external tasks		76.241	3 external tasks			F

[truncated: 3 more sheets: Figure S14, Figure S15, Table S1]
